# Supplementary material for: Solid Lipid Microparticles by Spray Congealing of Water/Oil Emulsion: An Effective/Versatile Loading Strategy for a Highly Soluble Drug
Source: Pharmaceutics. 2022 Dec 14;14(12):2805. doi: 10.3390/pharmaceutics14122805 (PMC9785713; doi:10.3390/pharmaceutics14122805)
Supplement: Supplementary file 1 [file pharmaceutics-14-02805-s001.zip]

Archive with 1 entries (1 files):
- pharmaceutics-2072754-supplementary.pdf
